# Supplementary material for: Genome-Wide Analysis of DNA Methylation in Buccal Cells of Children Conceived through IVF and ICSI
Source: Genes (Basel). 2021 Nov 28;12(12):1912. doi: 10.3390/genes12121912 (PMC8701402; doi:10.3390/genes12121912)
Supplement: Supplementary file 1 [file genes-12-01912-s001.zip]

Archive with 9 entries (9 files):
- Supplementary File S1.xlsx
- Supplementary File S2.tiff
- Supplementary File S3.tiff
- Supplementary File S4.xlsx
- Supplementary File S5.xlsx
- Supplementary File S6.tiff
- Supplementary File S7.tiff
- Supplementary File S8.xlsx
- Supplementary File S9.tiff
