# Supplementary material for: Genome-Wide Analysis of DNA Methylation in Buccal Cells of Children Conceived through IVF and ICSI
Source: Genes (Basel). 2021 Nov 28;12(12):1912. doi: 10.3390/genes12121912 (PMC8701402; doi:10.3390/genes12121912)
Supplement: Supplementary file 1 [file genes-12-01912-s001.zip › Supplementary File S1.xlsx]

## Sheet: Feuil1
	ART Group (n=36)	CTL group (n=12)	p*
Boys (n)	18 (50%)	5 (41.6%)
Gestational age at birth (weeks)	38.8 (1.8)	39.6 (1.3)	0.15
Birthweight (grams)	3144.6 (504)	3282.5 (273)	0.30
Low birthweight (<2500 g)	3 (8.3%)	0
Major malformations (according to EUROCAT)	2/35 (5.7%)
Hospitalizations (day)	8/35 (22.8%)	3/19 (15.8%)
Chronic diseases
Cardiac	0/35 (0%)	0/19 (0%)
Pulmonary (asthma)	2/35 (5.7%)	1/19 (5.3%)
Neurological	1/35 (2.9%)	0/19 (0%)
ENT with secondary deafness	1/35 (2.9%)	0/19 (0%)
Digestive	1/35 (2.9%)	0/19 (0%)
Haematological	1/35 (2.9%)	0/19 (0%)
Other diseases	1/35 (2.9%)	0/19 (0%)
Surgery	9/35 (25.7%)	4/19 (21.1%)
Data are presented as numbers (%) or mean (SD)
EUROCAT: European Surveillance of Congenital Anomalies
SD: standard deviation
n: number of children
Student test (quantitative variables) or Fisher test (qualitative variables)
