# Supplementary material for: Genome-Wide Analysis of DNA Methylation in Buccal Cells of Children Conceived through IVF and ICSI
Source: Genes (Basel). 2021 Nov 28;12(12):1912. doi: 10.3390/genes12121912 (PMC8701402; doi:10.3390/genes12121912)
Supplement: Supplementary file 1 [file genes-12-01912-s001.zip › Supplementary File S4.xlsx]

## Sheet: Feuil1
Individual	Group	Epi	Fib	B	NK	CD4T	CD8T	Mono	Neutro	Eosino
203723050006_R02C01	ART	0.748462926137683	0	0.0384982960563355	0.0363163966194807	0.026245371714621	0	0.036512374925513	0.113964634546367	0
203723050017_R02C01	ART	0.704317117355026	0	0.0392189440953418	0.0387041902968069	0.0267350623788049	0	0.0428620709693347	0.148162614904686	0
203527980027_R02C01	ART	0.444528419483188	0	0.0419640325756852	0.0361639208471199	0.0160869217079038	0	0.0454279438190387	0.415828761567064	0
203527980091_R02C01	ART	0.485351850522894	0	0.0445892452749038	0.0377903597086362	0.0232338956932318	0	0.0510256478540262	0.358009000946308	0
203527980092_R02C01	ART	0.741207480269786	0	0.0376702533115433	0.0326926877325191	0.0197428190160946	0	0.0543903040252308	0.114296455644826	0
203527980100_R02C01	ART	0.836075571706469	0	0.0300120449519512	0.026124829473688	0.0171397733131297	0	0.0334317723015712	0.0572160082531906	0
203723050006_R03C01	ART	0.548250300037814	0	0.0507563728554726	0.036527686669947	0.0209451813469247	0	0.0693142305242819	0.274206228565559	0
203723050017_R03C01	ART	0.409140975698089	0	0.0412234981302525	0.0441798544484648	0.0192032253499354	0	0.0375393652340358	0.448713081139223	0
203527980027_R03C01	ART	0.558300592135622	0	0.042315569698502	0.0398468444136545	0.0268317142396409	0	0.044684528380083	0.288020751132498	0
203527980091_R03C01	ART	0.754730296129253	0	0.040017686076405	0.0360597742274911	0.0246756248149028	0	0.0420040605522756	0.102512558199672	0
203527980092_R03C01	ART	0.839463684875803	0	0.0268044407418964	0.0264926075899309	0.0165613095509553	0	0.0438852006188551	0.0467927566225595	0
203527980100_R03C01	ART	0.905140972008105	0	0.0189116839565585	0.0178437076623578	0.0123263657563083	0	0.0213241500149558	0.0213762064194374	0.00307691418227755
203723050006_R04C01	ART	0.919772682813154	0	0.0166744277481036	0.013856967615499	0.00787248891739793	0.00137205189651613	0.0171282696693141	0.0212051171551153	0.00211799418489988
203723050017_R04C01	ART	0.685521532395962	0	0.0427540990558671	0.0418499584528175	0.0265502526794256	0	0.0486567674769377	0.15466738993899	0
203527980027_R04C01	ART	0.803058577256112	0	0.0333406326171626	0.03279456480298	0.0264097881287158	0	0.0315026449657945	0.0725991753718404	0.000294616857395203
203527980091_R04C01	ART	0.878769817448708	0	0.0258434655168197	0.021089592145954	0.0167301344752879	0	0.0206851065240376	0.0368818838891932	0
203527980092_R04C01	ART	0.817713342586797	0	0.0284590491043415	0.03490213395407	0.0188998594827201	0	0.0437171467584107	0.0563084681136608	0
203527980100_R04C01	ART	0.788658871941799	0	0.0324039947663961	0.0340585671993162	0.0305254952651275	0	0.0313554044535171	0.0829976663738444	0
203723050006_R05C01	ART	0.135653823633679	0.0215576502148308	0.0104923404497526	0	0	0	0.0552266290340918	0.777069556667646	0
203723050017_R05C01	ART	0.568067006325885	0	0.0408683421391723	0.0353257091871464	0.0181855887550883	0	0.0603936131978054	0.277159740394902	0
203527980027_R05C01	ART	0.716182845699685	0	0.0455312718617175	0.0367150034109123	0.0298453423871124	0	0.036207809036389	0.135517727604184	0
203527980091_R05C01	ART	0.351574802355625	0.00637098889060745	0.0364232372451502	0.0275938247167161	0.00290927895002817	0	0.0411366850583977	0.533991182783475	0
203527980092_R05C01	ART	0.631640421530901	0	0.0445058030345194	0.0418142810153148	0.0250598367741641	0	0.0510957668059771	0.205883890839124	0
203527980100_R05C01	ART	0.715858068478333	0	0.0413575379292418	0.0402775730062659	0.0291950591882965	0	0.0414778260664925	0.130726911474089	0.00110702385728069
203723050006_R06C01	ART	0.510953329792261	0	0.0430752053989921	0.0386446527992025	0.0274832964375734	0	0.0655656834717664	0.314277832100205	0
203723050017_R06C01	ART	0.801989332228596	0	0.036160905880712	0.0306370313605857	0.0174292200018324	0	0.0392309753334775	0.0745525351947966	0
203527980027_R06C01	ART	0.574696369753691	0	0.044510354628673	0.0428097262037492	0.027992104708807	0	0.0574283488772506	0.25256309582783	0
203527980091_R06C01	ART	0.746765902137448	0	0.0408777758414828	0.0425851580039926	0.0262751131212632	0	0.0549144619092645	0.0885815889865492	0
203527980092_R06C01	ART	0.561655465339662	0	0.0459810375927022	0.0350952957830061	0.014260069184511	0.000782236829166231	0.0762421575374317	0.26598373773352	0
203527980100_R06C01	ART	0.748825623024897	0	0.0411320170849607	0.0396405615872701	0.0219484609020251	0	0.0352932148678013	0.113160122533046	0
203723050006_R07C01	ART	0.64346009418873	0	0.0434423204613897	0.0454335313121215	0.033599307128898	0	0.0483116430393209	0.18575310386954	0
203723050017_R07C01	ART	0.592128755828518	0	0.0473141055440521	0.0356608887730863	0.0141236839934622	0.00451384542468612	0.0609261122593171	0.245332608176879	0
203527980027_R07C01	ART	0.767062599198837	0	0.0356649196451172	0.0357522461580117	0.0246481473688092	0	0.0373197112547019	0.0995523763745232	0
203527980091_R07C01	ART	0.565376533415244	0	0.0494324356239709	0.0460403412123224	0.0321865337384951	0	0.0653973249550459	0.241566831054922	0
203527980092_R07C01	ART	0.669569120889207	0	0.0425058820071812	0.0427319409819616	0.0306827740856175	0	0.0467903547000129	0.167719927336019	0
203527980100_R07C01	ART	0.860447607012625	0	0.027265897762506	0.0238748779937481	0.0179366833421593	0	0.0260246318308235	0.0412299481550012	0.0032203539031374
203723050006_R01C01	CTRL	0.851004956622324	0	0.0283484422356491	0.021830493414864	0.0159623363266548	0	0.0277079761300297	0.0551457952704787	0
203527980027_R08C01	CTRL	0.753793307130548	0	0.037176132168112	0.0368280616880699	0.0278592624176674	0	0.0409375317920326	0.10340570480357	0
203527980091_R08C01	CTRL	0.833819064942605	0	0.0291899138685906	0.0251714538954311	0.0182072227969915	0	0.0338440303942356	0.0597683141021463	0
203527980092_R08C01	CTRL	0.929143335196371	0	0.0150016232439848	0.0136027274157435	0.00685639256061651	0	0.0198315464768328	0.0155643751064513	0
203527980100_R08C01	CTRL	0.836969161153019	0	0.0283150875177874	0.0306414110594533	0.0226867252369061	0	0.0279050845600131	0.0534825304728211	0
203723050017_R01C01	CTRL	0.679152737788691	0	0.0458973716753293	0.0431598331069037	0.029347017259309	0	0.0518901256822927	0.150552914487474	0
203527980027_R01C01	CTRL	0.893569994718924	0	0.0213955227216627	0.0191561094940549	0.0143829296391916	0	0.0234734150626648	0.0266973456585452	0.001324682704957
203527980091_R01C01	CTRL	0.72073464487303	0	0.0400271030508105	0.0409467414674714	0.0310703851837853	0	0.0394809387023188	0.127740186722584	0
203527980092_R01C01	CTRL	0.783924948727653	0	0.0353048469867865	0.0271994482897788	0.0137114446033645	0	0.0459109421537762	0.0939483692386407	0
203527980100_R01C01	CTRL	0.889825238323424	0	0.0232364339986186	0.0203670103315068	0.0126318719365896	0	0.0231272764463189	0.0305083389954501	0.000303829968091567
203723050006_R08C01	CTRL	0.797957745555729	0	0.0304937821000088	0.026616108794744	0.0173036114113339	0	0.0409687793287131	0.0866599728094709	0
203723050017_R08C01	CTRL	0.820610739249358	0	0.0304193370048933	0.0332110013837186	0.0231352560504571	0	0.030498530261814	0.0621251360497586	0
