# Supplementary material for: Genome-Wide Analysis of DNA Methylation in Buccal Cells of Children Conceived through IVF and ICSI
Source: Genes (Basel). 2021 Nov 28;12(12):1912. doi: 10.3390/genes12121912 (PMC8701402; doi:10.3390/genes12121912)
Supplement: Supplementary file 1 [file genes-12-01912-s001.zip › Supplementary File S5.xlsx]

## Sheet: Feuil1
CpG	logFC	AveExpr	t	P.Value	adj.P.Val	B	y	CHR	MAPINFO	feature	cgi	name	annotation	description	region	distance	subregion	insideDistance	exonnumber	nexons	UTR	strand	geneL	codingL	Geneid	subjectHits
cg00243897	0.4505050	-3.31691576	5.968723	5.199990e-07	0.0202763773	5.555627	0.022110258	12	122326549	TSS200	island	HPD	NM_001171993 NM_002150 NP_001165464 NP_002141	promoter	promoter	32	NA	NA	NA	16	NA	-	49084	NA	3242	29826
cg00270497	0.4310248	-3.60931384	6.405809	1.262380e-07	0.0116907255	6.717721	0.017610445	6	84562908	TSS200	island	RIPPLY2	NM_001009994 NP_001009994 NR_103525	promoter	promoter	77	NA	NA	NA	4	NA	+	4249	NA	134701	10883
cg00822591	0.4844494	-4.03820344	5.470598	2.605129e-06	0.0305033022	4.220800	0.016989153	3	16306489	5'UTR	island	DPH3	NM_001047434 NM_206831 NP_001040899 NP_996662	inside exon	inside	7	inside exon	0	1	2	5' UTR	-	7928	NA	285381	26928
cg01331105	0.3554853	-4.08980067	5.182317	6.585368e-06	0.0448912602	3.447750	0.011582661	19	37663610	1stExon	opensea	ZNF585A	NM_001288800 NM_152655 NM_199126 NP_001275729 NP_689868 NP_954577 NR_110152	inside exon	inside	5	inside exon	0	1	5	5' UTR	-	22614	NA	199704	16364
cg01750847	0.4013812	-3.37920738	5.271032	4.953453e-06	0.0403379531	3.685459	0.017997752	16	30007184	5'UTR	island	HIRIP3	NM_001197323 NM_003609 NP_001184252 NP_003600	inside exon	inside	233	inside exon	0	1	6	5' UTR	-	3775	NA	8479	66060
cg01866038	0.3806894	-3.21600302	5.536844	2.103639e-06	0.0283367387	4.398569	0.019959554	14	62583968	TSS200	island	LINC00643	NM_001039785 NR_015358	promoter	promoter	107	NA	NA	NA	4	NA	+	16828	NA	646113	53199
cg01882870	0.3683793	-2.65979335	5.185948	6.509146e-06	0.0448912602	3.457474	0.030377568	15	89910748	TSS1500	island	MIR9-3	NR_029692	promoter	promoter	500	NA	NA	NA	1	NA	+	89	NA	407051	34678
cg01982827	-0.4818587	-0.79414921	-5.105501	8.422342e-06	0.0494956153	3.242154	0.091311775	11	9599270	Body	shelf	WEE1	NM_001143976 NM_003390 NP_001137448 NP_003381	inside exon	inside	2182	inside exon	0	4	4	3'UTR	+	5929	NA	7465	58571
cg02079951	0.3815972	-3.66694955	6.534988	8.313799e-08	0.0087991940	7.058449	0.016317191	2	54013962	Body	island	ASB3	NM_001201965 NM_016115 NM_145863 NP_001188894 NP_057199 NP_665862	inside exon	inside	184	inside exon	0	1	5	5' UTR	-	72625	NA	51130	39251
cg02646643	-0.3637953	-0.05707091	-5.565190	1.919599e-06	0.0274661254	4.474631	-0.064456101	3	184026751	3'UTR	opensea	PSMD2	NM_001278708 NM_001278709 NM_002808 NP_001265637 NP_001265638 NP_002799	inside exon	inside	8382	inside exon	0	19	19	3'UTR	+	8471	NA	5708	47773
cg02773041	0.4168511	-4.09146944	5.266092	5.032704e-06	0.0405279854	3.672217	0.009023150	1	40204384	TSS200	island	PPIE	NM_001195007 NM_001319293 NM_006112 NM_203456 NM_203457 NP_001181936 NP_001306222 NP_006103 NP_982281 NR_036543 NR_036544 XM_006710289 XM_006710290 XM_011540501 XM_017000051 XM_017000052 XM_024450252 XM_024450264 XM_024450277 XP_006710352 XP_006710353 XP_011538803 XP_016855540 XP_016855541 XP_024306020 XP_024306032 XP_024306045 XR_946519 XR_946520 XR_946521	promoter	promoter	133	NA	NA	NA	11	NA	+	25069	NA	10450	4847
cg02918970	-0.5200441	1.98096429	-5.345175	3.902597e-06	0.0356952242	3.884281	-0.051388308	10	70621889	Body	opensea	STOX1	NM_001130159 NM_001130160 NM_001130161 NM_001130162 NM_152709 NP_001123631 NP_001123632 NP_001123633 NP_689922 XM_011539454 XP_011537756	inside intron	inside	33954	inside intron	19824	2	4	5' UTR	+	64881	NA	219736	17678
cg02921269	0.5782072	-4.70256296	5.479703	2.529722e-06	0.0305033022	4.245232	0.011417521	14	75894323	TSS200	island	JDP2	NM_001135047 NM_001135048 NM_001135049 NM_130469 NP_001128519 NP_001128520 NP_001128521 NP_569736 XM_005267332 XM_017020971 XM_017020972 XM_017020973 XM_017020974 XM_017020975 XM_017020976 XP_005267389 XP_016876460 XP_016876461 XP_016876462 XP_016876463 XP_016876464 XP_016876465	promoter	promoter	186	NA	NA	NA	4	NA	+	44895	NA	122953	9350
cg03425468	0.4149331	-2.51648937	5.112522	8.235226e-06	0.0494956153	3.260936	0.034853760	1	155164676	TSS1500	island	MIR92B	NR_030281	promoter	promoter	292	NA	NA	NA	1	NA	+	95	NA	693235	56212
cg03472399	-0.4919495	1.10864420	-5.612269	1.648694e-06	0.0274661254	4.600944	-0.072110531	13	19760426	Body	opensea	TUBA3C	NM_006001 NM_079836 NP_005992	upstream	upstream	4434	NA	NA	NA	5	NA	-	8082	NA	7278	57399
cg03666244	-0.5018267	2.64951331	-5.856370	7.483013e-07	0.0251996933	5.255166	-0.031109951	2	177008770	IGR	shelf	MIR10B	NR_029609	upstream	upstream	6261	NA	NA	NA	1	NA	+	109	NA	406903	34543
cg04009086	-0.3603161	2.88225827	-5.205397	6.115504e-06	0.0448592796	3.509568	-0.021284357	4	153482285	IGR	opensea	MIR4453HG	NR_033797	downstream	downstream	24869	NA	NA	NA	1	NA	+	2999	NA	54553	42445
cg04641912	0.3414536	-4.91659856	5.498628	2.379856e-06	0.0303993349	4.296018	0.006691154	3	49761723	TSS1500	island	IP6K1	NM_001006115 NM_001242829 NM_153273 NP_001006115 NP_001229758 NP_695005	downstream	downstream	62252	NA	NA	NA	5	NA	-	62247	NA	9807	72662
cg04667820	-0.3103812	0.52982557	-5.231255	5.628491e-06	0.0427911786	3.578848	-0.058151689	2	64218766	5'UTR	opensea	VPS54	NM_001005739 NM_016516 NP_001005739 NP_057600 XM_017004316 XP_016859805 XR_001738770 XR_002959306 XR_244939	inside intron	inside	27448	inside intron	-7612	2	23	5' UTR	-	126547	NA	51542	40355
cg04856657	0.4994097	-3.22811703	6.171467	2.695917e-07	0.0179080281	6.096218	0.025906996	1	24286151	TSS200	island	PNRC2	NM_017761 NP_060231 XM_017001691 XP_016857180	promoter	promoter	150	NA	NA	NA	3	NA	+	3648	NA	55629	45337
cg05079045	0.3388704	-3.91348253	5.367483	3.632165e-06	0.0349225044	3.944121	0.011318846	11	6440803	TSS1500	shore	APBB1	NM_001164 NM_001257319 NM_001257320 NM_001257321 NM_001257322 NM_001257323 NM_001257324 NM_001257325 NM_001257326 NM_145689 NP_001155 NP_001244248 NP_001244249 NP_001244250 NP_001244252 NP_001244254 NP_001244255 NP_663722 NR_047512	promoter	promoter	159	NA	NA	NA	14	NA	-	24289	NA	322	29771
cg05350993	0.3627734	-3.49506201	5.107427	8.370593e-06	0.0494956153	3.247307	0.018358260	6	138188305	TSS200	island	WAKMAR2	NR_049793	inside intron	inside	1065	inside intron	-283	2	4	inside transcription region	-	44563	NA	100130476	526
cg05506868	0.3925126	-4.11646659	5.410135	3.165893e-06	0.0330400272	4.058553	0.014026132	3	27526004	TSS200	island	SLC4A7	NM_001258379 NM_001258380 NM_001321103 NM_001321104 NM_001321105 NM_001321106 NM_001321107 NM_001321108 NM_003615 NP_001245308 NP_001245309 NP_001308032 NP_001308033 NP_001308034 NP_001308035 NP_001308036 NP_001308037 NP_003606 NR_135541 NR_135542 NR_135543 NR_135544 XM_005265598 XM_005265600 XM_006713421 XM_011534256 XM_011534258 XM_011534261 XM_011534263 XM_011534265 XM_017007526 XM_017007527 X…	promoter	promoter	93	NA	NA	NA	7	NA	-	60779	NA	9497	71458
cg05550276	0.4484305	-3.46774848	5.237272	5.520803e-06	0.0427447733	3.594972	0.021866020	16	52580524	5'UTR	island	TOX3	NM_001080430 NM_001146188 NP_001073899 NP_001139660 XM_005255892 XM_011523002 XM_017023142 XM_024450230 XP_005255949 XP_011521304 XP_016878631 XP_024305998	inside intron	inside	1190	inside intron	1101	1	8	5' UTR	-	109796	NA	27324	25491
cg05700616	-0.5175678	3.63649581	-6.028224	4.288176e-07	0.0196958210	5.714513	-0.025851597	4	24246786	IGR	opensea	PPARGC1A	NM_001330751 NM_001330752 NM_001330753 NM_001354825 NM_001354826 NM_001354827 NM_001354828 NM_013261 NP_001317680 NP_001317681 NP_001317682 NP_001341754 NP_001341755 NP_001341756 NP_001341757 NP_037393 NR_148981 NR_148982 NR_148983 NR_148984 NR_148985 NR_148986 NR_148987 XM_005248131 XM_005248132 XM_005248134 XM_011513766 XM_011513768 XM_011513769 XM_011513771 XM_024453878 XP_005248188 XP_0052481…	inside intron	inside	227608	inside intron	-153527	2	14	5' UTR	-	680750	NA	10891	6251
cg05719720	0.3464429	-3.47978296	5.411104	3.156020e-06	0.0330400272	4.061154	0.016392727	13	25254963	Body	island	ATP12A	NM_001185085 NM_001676 NP_001172014 NP_001667	inside intron	inside	414	inside intron	-72	1	23	inside transcription region	+	31374	NA	479	37536
cg05830473	0.3428873	-2.73143407	5.377862	3.512768e-06	0.0349225044	3.971966	0.028235538	16	58718573	5'UTR	island	SLC38A7	NM_001308384 NM_001369608 NM_001369609 NM_001369610 NM_001369611 NM_018231 NP_001295313 NP_001356537 NP_001356538 NP_001356539 NP_001356540 NP_060701 NR_161424 XM_017023395 XM_017023396 XM_017023398 XM_017023399 XP_016878884 XP_016878885 XP_016878887 XP_016878888 XR_001751952	inside intron	inside	101	inside intron	47	1	9	5' UTR	-	13198	NA	55238	44377
cg05997995	0.4296893	-1.44751279	5.153135	7.231014e-06	0.0471626233	3.369618	0.036322864	9	131102434	TSS1500	shore	SLC27A4	NM_005094 NP_005085 XM_017014222 XM_024447391 XP_016869711 XP_024303159	promoter	promoter	405	NA	NA	NA	6	NA	+	20910	NA	10999	6571
cg06536200	0.3440572	-2.59084178	5.583328	1.810338e-06	0.0274661254	4.523299	0.028158114	11	44117561	5'UTR	island	EXT2	NM_000401 NM_001178083 NM_207122 NP_000392 NP_001171554 NP_997005 XM_011519950 XM_011519951 XM_024448383 XP_011518252 XP_011518253 XP_024304151	inside intron	inside	462	inside intron	-158	1	15	5' UTR	+	149881	NA	2132	17414
cg06586775	0.4664575	-3.12257824	5.122658	7.972350e-06	0.0488516397	3.288054	0.014157779	20	34204993	Body	island	SPAG4	NM_001317931 NM_003116 NP_001304860 NP_003107 XM_005260520 XM_011529009 XP_005260577 XP_011527311	inside intron	inside	1108	inside intron	64	2	12	inside transcription region	+	5080	NA	6676	55111
cg06665986	0.3351059	-2.29493006	5.363697	3.676703e-06	0.0349225044	3.933967	0.030741987	15	44069126	1stExon	island	ELL3	NM_025165 NP_079441	inside intron	inside	22209	inside intron	-383	8	17	5' UTR	-	26520	NA	80237	62441
cg06683288	0.4434091	-4.93225928	5.577134	1.846936e-06	0.0274661254	4.506679	0.007331143	20	60813424	TSS200	island	OSBPL2	NM_001001691 NM_001278649 NM_001363878 NM_014835 NM_144498 NP_001265578 NP_001350807 NP_055650 NP_653081	promoter	promoter	156	NA	NA	NA	13	NA	+	57689	NA	9885	73013
cg06938235	0.4576177	-4.70316406	5.193344	6.356569e-06	0.0448912602	3.477283	0.010626149	12	56498303	1stExon	island	PA2G4	NM_006191 NP_006182	inside exon	inside	200	inside exon	0	1	13	5' UTR	+	9591	NA	5036	38390
cg07252851	0.4321658	-3.04731229	5.387098	3.409810e-06	0.0348947829	3.996745	0.027589121	5	74063056	TSS200	island	NSA2	NM_001271665 NM_001364506 NM_014886 NP_001258594 NP_001351435 NP_055701 NR_073403 NR_157205 NR_157206	inside exon	inside	240	inside exon	0	1	5	5' UTR	+	9921	NA	10412	4740
cg07602671	0.4460684	-4.78240200	5.289664	4.665530e-06	0.0392789405	3.735411	0.008513322	2	10091700	TSS200	island	GRHL1	NM_198182 NP_937825 XM_005246159 XM_006711882 XM_006711884 XM_011510343 XM_017003900 XM_017003901 XP_005246216 XP_006711945 XP_006711947 XP_011508645 XP_016859389 XP_016859390 XR_001738726 XR_001738727 XR_001738728	promoter	promoter	92	NA	NA	NA	16	NA	+	50620	NA	29841	28151
cg07639963	0.5487279	-4.87336938	5.825277	8.275800e-07	0.0254429712	5.171925	0.010146574	12	77157760	TSS200	island	ZDHHC17	NM_001359626 NM_015336 NP_001346555 NP_056151	promoter	promoter	94	NA	NA	NA	17	NA	+	89620	NA	23390	20813
cg07932280	0.5743492	-4.56433415	5.593336	1.752727e-06	0.0274661254	4.550151	0.012267306	14	69658650	1stExon	island	EXD2	NM_001193360 NM_001193361 NM_001193362 NM_001193363 NM_018199 NP_001180289 NP_001180290 NP_001180291 NP_001180292 NP_060669 NR_034164 NR_034165 XM_005267817 XM_011536908 XM_017021421 XP_005267874 XP_011535210 XP_016876910	inside exon	inside	167	inside exon	0	1	9	5' UTR	+	52254	NA	55218	44313
cg08586014	0.6094407	-5.13374503	5.236260	5.538764e-06	0.0427447733	3.592261	0.009450051	6	90529518	TSS200	island	MDN1	NM_014611 NP_055426 XM_005248700 XM_006715405 XM_011535635 XM_011535636 XM_024446382 XP_005248757 XP_006715468 XP_011533937 XP_011533938 XP_024302150	promoter	promoter	76	NA	NA	NA	10	NA	-	38892	NA	23195	20006
cg08713851	-0.3599683	2.26149979	-5.105978	8.409510e-06	0.0494956153	3.243429	-0.030190710	9	140392837	Body	shelf	PNPLA7	NM_001098537 NM_152286 NP_001092007 NP_689499 XM_006717102 XM_006717104 XM_011518664 XM_017014709 XP_006717165 XP_006717167 XP_011516966 XP_016870198 XR_001746292 XR_929791 XR_929792 XR_929793 XR_929794	inside intron	inside	52149	inside intron	-139	17	35	inside transcription region	-	90581	NA	375775	32245
cg09029541	-0.5743365	4.09864387	-5.698057	1.249263e-06	0.0274661254	4.831032	-0.020255676	11	66468479	Body	island	SPTBN2	NM_006946 NP_008877 XM_005274193 XM_006718669 XM_006718671 XM_011545216 XM_011545217 XM_017018174 XM_017018175 XM_017018176 XM_017018177 XM_017018178 XP_005274250 XP_006718732 XP_006718734 XP_011543518 XP_011543519 XP_016873663 XP_016873664 XP_016873665 XP_016873666 XP_016873667	inside exon	inside	20391	inside exon	0	16	37	inside transcription region	-	36150	NA	6712	55201
cg09403165	0.3379534	-2.95839247	5.169399	6.863801e-06	0.0462288860	3.413160	0.022928845	15	90118814	TSS200	shore	TICRR	NM_001308025 NM_152259 NP_001294954 NP_689472	promoter	promoter	4	NA	NA	NA	22	NA	+	52435	NA	90381	68912
cg10318121	0.3249896	-3.39391254	5.374652	3.549268e-06	0.0349225044	3.963355	0.015571116	1	161172291	Body	shore	NDUFS2	NM_001166159 NM_001377298 NM_001377299 NM_001377300 NM_001377301 NM_001377302 NM_004550 NP_001159631 NP_001364227 NP_001364228 NP_001364229 NP_001364230 NP_001364231 NP_004541 NR_165188 XM_005245209 XP_005245266	inside intron	inside	354	inside intron	-20	1	13	5' UTR	+	12247	NA	4720	37236
cg10495947	0.5726802	-3.95567948	5.572061	1.877457e-06	0.0274661254	4.493067	0.020021696	3	39148675	TSS1500	island	GORASP1	NM_001278789 NM_001278790 NM_031899 NP_001265718 NP_001265719 NP_114105 NR_103866 NR_103867 XM_006713301 XM_011534020 XM_011534021 XM_017007050 XM_017007051 XM_017007052 XM_024453714 XP_006713364 XP_011532322 XP_011532323 XP_016862539 XP_016862540 XP_016862541 XP_024309482 XR_001740235 XR_002959569 XR_002959570 XR_002959571 XR_002959572 XR_002959573 XR_940493 XR_940494	inside intron	inside	455	inside intron	294	1	7	inside transcription region	-	11039	NA	64689	53300
cg10606415	0.4624448	-3.21942532	5.366299	3.646034e-06	0.0349225044	3.940946	0.022435201	11	62438854	TSS1500	shore	LBHD1	NM_001367940 NM_001367941 NM_024099 NP_001354869 NP_001354870 NP_077004 NR_160410	inside intron	inside	387	inside intron	181	1	4	5' UTR	-	4554	NA	79081	59880
cg10672343	-0.4930771	2.84581722	-5.699494	1.243467e-06	0.0274661254	4.834886	-0.039921097	6	169718117	IGR	opensea	THBS2	NM_001381939 NM_001381940 NM_001381941 NM_001381942 NM_003247 NP_001368868 NP_001368869 NP_001368870 NP_001368871 NP_003238 NR_167744 NR_167745	upstream	upstream	63980	NA	NA	NA	23	NA	-	38262	NA	7058	56579
cg10755512	0.3583216	-4.01696623	5.192517	6.373446e-06	0.0448912602	3.475069	0.013386105	3	44666543	1stExon	island	ZNF197	NM_001024855 NM_001323293 NM_001323294 NM_001323295 NM_001323296 NM_006991 NP_001020026 NP_001310222 NP_001310223 NP_001310224 NP_001310225 NP_008922 NR_136582	inside exon	inside	32	inside exon	0	1	6	5' UTR	+	23452	NA	10168	3902
cg10879116	0.4736433	-3.90883094	5.124893	7.915537e-06	0.0488516397	3.294032	0.018212289	1	85358477	5'UTR	island	LPAR3	NM_012152 NP_036284 XM_024446127 XM_024446128 XP_024301895 XP_024301896	inside intron	inside	419	inside intron	221	1	3	5' UTR	-	79810	NA	23566	21323
cg11201273	0.4183606	-4.68456307	5.726956	1.137741e-06	0.0274661254	4.908507	0.008256199	8	38088865	TSS200	island	DDHD2	NM_001164232 NM_001164234 NM_001362911 NM_001362912 NM_001362913 NM_001362914 NM_015214 NP_001157704 NP_001157706 NP_001349840 NP_001349841 NP_001349842 NP_001349843 NP_056029 NR_156416 NR_156417 XM_011544456 XM_017013255 XP_011542758 XP_016868744 XR_001745504 XR_001745506	promoter	promoter	144	NA	NA	NA	18	NA	+	31278	NA	23259	20268
cg11463612	0.3688982	-3.62640017	5.589187	1.776390e-06	0.0274661254	4.539017	0.017102191	2	173292636	1stExon	island	ITGA6	NM_000210 NM_001079818 NM_001316306 NM_001365529 NM_001365530 NP_000201 NP_001073286 NP_001303235 NP_001352458 NP_001352459 XM_017004005 XM_017004006 XM_017004007 XM_017004008 XP_016859494 XP_016859495 XP_016859496 XP_016859497	inside exon	inside	322	inside exon	0	1	25	inside transcription region	+	78867	NA	3655	31604
cg11672447	0.4507400	-3.95166899	5.191051	6.403491e-06	0.0448912602	3.471141	0.014370623	18	72921434	TSS1500	island	ZADH2	NM_001306093 NM_175907 NP_001293022 NP_787103 XM_024451166 XP_024306934	promoter	promoter	153	NA	NA	NA	2	NA	-	12003	NA	284273	26485
cg11857246	0.5510566	-4.44707349	6.041998	4.100992e-07	0.0196958210	5.751268	0.014588745	1	11741390	5'UTR	island	MAD2L2	NM_001127325 NM_006341 NP_001120797 NP_006332 XM_024450407 XP_024306175	inside intron	inside	10288	inside intron	-719	2	9	5' UTR	-	17141	NA	10459	4892
cg12059507	0.3980143	-3.65529396	5.631403	1.549801e-06	0.0274661254	4.652274	0.018013295	11	62606662	Body	island	WDR74	NM_001307977 NM_001369447 NM_001369448 NM_001369449 NM_001369450 NM_001369451 NM_001369453 NM_018093 NP_001294906 NP_001356376 NP_001356377 NP_001356378 NP_001356379 NP_001356380 NP_001356382 NP_060563 NR_161381	inside exon	inside	469	inside exon	0	3	5	inside transcription region	-	4402	NA	54663	42597
cg12110529	0.3895089	-4.32182598	5.923852	6.013692e-07	0.0222767890	5.435693	0.010912114	3	141030588	IGR	island	ZBTB38	NM_001080412 NM_001350099 NM_001350100 NM_001376112 NM_001376113 NM_001376114 NM_001376115 NM_001376116 NM_001376117 NM_001376118 NM_001376119 NM_001376120 NM_001376121 NM_001376122 NM_001376123 NM_001376124 NM_001376125 NM_001376126 NM_001376127 NM_001376128 NM_001376142 NM_001376143 NM_001376150 NM_001376152 NM_001376157 NM_001376158 NM_001376159 NM_001376160 NM_001376161 NM_001376162 NM_001376…	upstream	upstream	12467	NA	NA	NA	8	NA	+	125577	NA	253461	22051
cg12271800	-0.4311856	2.38129775	-5.152012	7.257071e-06	0.0471626233	3.366612	-0.035325939	19	59028764	Body	island	ZBTB45	NM_001316978 NM_001316979 NM_001316980 NM_001316981 NM_001316982 NM_032792 NP_001303907 NP_001303908 NP_001303909 NP_001303910 NP_001303911 NP_116181 XM_006723445 XP_006723508	inside exon	inside	2424	inside exon	0	2	3	inside transcription region	-	6291	NA	84878	66248
cg13009927	0.3382412	-2.05161691	5.143742	7.451894e-06	0.0475937710	3.344476	0.034527977	2	242254519	TSS1500	island	HDLBP	NM_001243900 NM_001320965 NM_001320966 NM_001320967 NM_005336 NM_203346 NP_001230829 NP_001307894 NP_001307895 NP_001307896 NP_005327 NP_976221 XM_005247002 XM_006712475 XM_011511058 XM_011511060 XM_017003940 XM_017003941 XM_017003942 XM_024452832 XM_024452833 XP_005247059 XP_006712538 XP_011509360 XP_011509362 XP_016859429 XP_016859430 XP_016859431 XP_024308600 XP_024308601	inside intron	inside	596	inside intron	465	1	28	5' UTR	-	88433	NA	3069	28663
cg13151057	0.5800795	-4.47497372	5.216961	5.892729e-06	0.0436573993	3.540550	0.017483920	15	45405167	Body	island	DUOX2	NM_001363711 NM_014080 NP_001350640 NP_054799	inside intron	inside	1192	inside intron	17	3	34	inside transcription region	-	21507	NA	50506	38457
cg13514778	0.4450568	-3.25207539	5.164834	6.964954e-06	0.0464875556	3.400938	0.012722612	20	34204988	Body	island	SPAG4	NM_001317931 NM_003116 NP_001304860 NP_003107 XM_005260520 XM_011529009 XP_005260577 XP_011527311	inside intron	inside	1103	inside intron	69	2	12	inside transcription region	+	5080	NA	6676	55111
cg13593809	-0.5155851	1.44584570	-6.356403	1.481223e-07	0.0121932428	6.587035	-0.060577034	17	4608515	Body	shore	LOC101559451	NR_103482	inside exon	inside	990	inside exon	0	2	2	inside transcription region	+	1299	NA	101559451	3853
cg13737695	0.4138610	-3.58648304	5.147086	7.372513e-06	0.0474962307	3.353425	0.018833258	9	88713895	5'UTR	island	GOLM1	NM_001099268 NM_016548 NM_177937 NP_057632 NP_808800	inside intron	inside	183595	inside intron	-19638	4	7	inside transcription region	-	241836	NA	51280	39650
cg13763729	0.4609020	-3.94125571	5.856891	7.470386e-07	0.0251996933	5.256561	0.016609627	18	5294883	Body	island	ZBTB14	NM_001143823 NM_001243702 NM_001243704 NM_003409 NP_001137295 NP_001230631 NP_001230633 NP_003400 XM_024451261 XM_024451262 XM_024451263 XM_024451264 XM_024451265 XM_024451266 XP_024307029 XP_024307030 XP_024307031 XP_024307032 XP_024307033 XP_024307034	inside intron	inside	2169	inside intron	-882	2	4	5' UTR	-	8034	NA	7541	58744
cg13916762	0.5028698	-2.65164706	5.560664	1.947870e-06	0.0274661254	4.462486	0.017133418	6	138820684	TSS200	opensea	NHSL1	NM_001144060 NM_020464 NP_001137532 NP_065197 XM_005267062 XM_011535966 XM_011535967 XM_011535968 XM_011535969 XM_011535970 XM_011535971 XM_011535972 XM_011535973 XM_011535974 XM_011535976 XM_017011086 XM_017011087 XM_017011088 XM_017011089 XM_024446497 XP_005267119 XP_011534268 XP_011534269 XP_011534270 XP_011534271 XP_011534272 XP_011534273 XP_011534274 XP_011534275 XP_011534276 XP_011534278 XP…	inside intron	inside	72984	inside intron	-3175	2	7	inside transcription region	-	150487	NA	57224	48210
cg14094333	0.3951992	-1.37044713	5.346596	3.884795e-06	0.0356952242	3.888092	0.051006452	4	38666051	1stExon	island	KLF3-AS1	NM_024614 NR_026804	inside intron	inside	379	inside intron	363	1	4	inside transcription region	-	38404	NA	79667	60870
cg14427382	-0.4355155	1.08817750	-5.997683	4.734244e-07	0.0196958210	5.632981	-0.069879319	6	32847112	Body	shore	LOC100294145	NR_037177 NR_037178	upstream	upstream	14841	NA	NA	NA	2	NA	+	9582	NA	100294145	1255
cg14507042	0.3886466	-4.86527943	5.359191	3.730440e-06	0.0349843928	3.921878	0.006811480	9	139781209	5'UTR	island	TRAF2	NM_021138 NP_066961 XM_011518974 XM_011518976 XM_011518977 XP_011517276 XP_011517278 XP_011517279	inside intron	inside	244	inside intron	-215	1	11	5' UTR	+	40102	NA	7186	57162
cg14803350	0.2898746	-2.25127579	5.304409	4.449504e-06	0.0378907955	3.774949	0.026712961	5	159545855	1stExon	island	PWWP2A	NM_001130864 NM_001267035 NM_001349732 NM_001349733 NM_001349734 NM_001349735 NM_052927 NP_001124336 NP_001253964 NP_001336661 NP_001336662 NP_001336663 NP_001336664 NP_443159 NR_146216 NR_146217 XM_005265811 XM_005265812 XM_011534424 XM_017009010 XM_017009011 XM_017009012 XM_024454353 XM_024454354 XP_005265868 XP_005265869 XP_011532726 XP_016864499 XP_016864500 XP_016864501 XP_024310121 XP_02431…	inside exon	inside	597	inside exon	0	1	2	inside transcription region	-	28105	NA	114825	8214
cg14903685	0.3677537	-4.32795778	5.411040	3.156666e-06	0.0330400272	4.060984	0.010734978	15	70391316	TSS1500	island	TLE3	NM_001105192 NM_001282979 NM_001282980 NM_001282981 NM_001282982 NM_005078 NM_020908 NP_001098662 NP_001269908 NP_001269909 NP_001269910 NP_001269911 NP_005069 NP_065959 XM_005254622 XM_005254623 XM_005254625 XM_005254628 XM_005254633 XM_006720665 XM_011521976 XM_011521977 XM_011521978 XM_011521979 XM_011521980 XM_011521981 XM_011521982 XM_011521983 XM_017022532 XP_005254679 XP_005254680 XP_00525…	promoter	promoter	1060	NA	NA	NA	20	NA	-	49713	NA	7090	56706
cg15057798	-0.3719345	2.89726972	-5.103201	8.484554e-06	0.0494956153	3.236001	-0.029175418	14	97105030	IGR	opensea	PAPOLA	NM_001252006 NM_001252007 NM_001293627 NM_001293628 NM_001293632 NM_001363662 NM_001363664 NM_001363665 NM_001363666 NM_032632 NP_001238935 NP_001238936 NP_001280556 NP_001280557 NP_001280561 NP_001350591 NP_001350593 NP_001350594 NP_001350595 NP_116021	downstream	downstream	136317	NA	NA	NA	21	NA	+	64740	NA	10914	6328
cg15563237	0.4541324	-4.12427320	5.338935	3.981760e-06	0.0359751548	3.867544	0.014387633	1	47799827	Body	island	CMPK1	NM_001136140 NM_001366135 NM_016308 NP_001129612 NP_001353064 NP_057392 NR_046394 NR_046395	inside intron	inside	358	inside intron	-38	1	5	inside transcription region	+	45042	NA	51727	40772
cg16457196	0.3697832	-3.34267329	5.813931	8.585516e-07	0.0254429712	5.141543	0.019832910	5	176944438	TSS1500	island	DDX41	NM_001321732 NM_001321830 NM_016222 NP_001308661 NP_001308759 NP_057306 XM_024446109 XP_024301877	promoter	promoter	471	NA	NA	NA	11	NA	-	4219	NA	51428	40050
cg16544548	0.3815995	-2.84442896	5.217187	5.888467e-06	0.0436573993	3.541154	0.026666359	12	69979295	TSS1500	island	CCT2	NM_001198842 NM_006431 NP_001185771 NP_006422	inside exon	inside	87	inside exon	0	1	16	5' UTR	+	16149	NA	10576	5304
cg16690037	0.4128664	-3.09937395	5.675549	1.343618e-06	0.0274661254	4.770677	0.022931772	16	4377663	IGR	island	GLIS2	NM_001318918 NM_032575 NP_001305847 NP_115964	upstream	upstream	4553	NA	NA	NA	6	NA	+	7382	NA	84662	65813
cg16866373	0.4524133	-4.12475558	6.016374	4.456034e-07	0.0196958210	5.682883	0.015455771	8	120428692	5'UTR	island	CCN3	NM_002514 NP_002505	inside exon	inside	140	inside exon	0	1	5	5' UTR	+	8126	NA	4856	37783
cg17130567	0.4126969	-3.26351005	5.485926	2.479432e-06	0.0305033022	4.261933	0.021890378	12	66218057	TSS200	island	HMGA2	NM_001015886 NM_001300918 NM_001300919 NM_001330190 NM_003483 NM_003484 NP_001287847 NP_001287848 NP_001317119 NP_003474 NP_003475	inside intron	inside	620	inside intron	-259	1	2	inside transcription region	+	4430	NA	8091	63117
cg17154315	0.5437117	-4.10354165	6.669357	5.387607e-08	0.0066525188	7.411255	0.017531670	8	106331166	5'UTR	island	ZFPM2	NM_001362836 NM_001362837 NM_012082 NP_001349765 NP_001349766 NP_036214 XM_011516947 XP_011515249	inside exon	inside	19	inside exon	0	1	8	5' UTR	+	485620	NA	23414	20876
cg17325716	0.4768897	-4.37174801	5.643468	1.490510e-06	0.0274661254	4.684636	0.010880808	2	20101636	5'UTR	island	TTC32	NM_001008237 NP_001008238	inside exon	inside	108	inside exon	0	1	3	5' UTR	-	5230	NA	130502	10464
cg17575505	-0.3636260	0.28290739	-5.752732	1.046679e-06	0.0274661254	4.977592	-0.058346536	3	158358616	IGR	shelf	GFM1	NM_001308164 NM_001308166 NM_001374355 NM_001374356 NM_001374357 NM_001374358 NM_001374359 NM_001374360 NM_001374361 NM_024996 NP_001295093 NP_001295095 NP_001361284 NP_001361285 NP_001361286 NP_001361287 NP_001361288 NP_001361289 NP_001361290 NP_079272 NR_164499 NR_164500 NR_164501 NR_164502	upstream	upstream	3701	NA	NA	NA	18	NA	+	48043	NA	85476	67029
cg18716979	0.3706697	-3.20135384	5.333913	4.046636e-06	0.0361208064	3.854073	0.022878510	4	171011424	TSS1500	island	AADAT	NM_001286682 NM_001286683 NM_016228 NM_182662 NP_001273611 NP_001273612 NP_057312 NP_872603 XM_006714231 XM_011532020 XM_024454077 XP_006714294 XP_011530322 XP_024309845	promoter	promoter	52	NA	NA	NA	14	NA	-	29999	NA	51166	39353
cg18788524	0.5069009	-3.60169664	7.072168	1.475416e-08	0.0021861795	8.457554	0.023866460	1	145096602	1stExon	island	SEC22B	NM_004892 NP_004883 XM_017002856 XP_016858345	inside exon	inside	195	inside exon	0	1	7	inside transcription region	+	20590	NA	9554	71658
cg18798995	0.4164044	-4.08077686	5.252507	5.257206e-06	0.0414351158	3.635802	0.012427153	6	130339608	TSS200	shore	L3MBTL3	NM_001007102 NM_001346550 NM_001346551 NM_032438 NP_001007103 NP_001333479 NP_001333480 NP_115814 XM_005267161 XM_006715576 XM_006715578 XM_011536179 XM_011536180 XM_011536181 XM_011536183 XM_011536184 XP_005267218 XP_006715639 XP_006715641 XP_011534481 XP_011534482 XP_011534483 XP_011534485 XP_011534486	promoter	promoter	120	NA	NA	NA	22	NA	+	122866	NA	84456	65475
cg18958584	0.5753164	-5.04206823	7.289338	7.370377e-09	0.0014869357	9.013687	0.010628912	17	18266764	1stExon	island	SHMT1	NM_001281786 NM_004169 NM_148918 NP_001268715 NP_004160 NP_683718 XM_005256767 XM_011523992 XM_017024957 XM_017024958 XM_024450887 XM_024450888 XM_024450889 XM_024450890 XP_005256824 XP_011522294 XP_016880446 XP_016880447 XP_024306655 XP_024306656 XP_024306657 XP_024306658	inside exon	inside	92	inside exon	0	1	6	5' UTR	-	23137	NA	6470	53326
cg19097648	0.3918749	-4.21903981	5.270956	4.954660e-06	0.0403379531	3.685256	0.011931194	5	115177461	1stExon	island	ATG12	NM_001277783 NM_004707 NP_001264712 NP_004698 NR_033362 NR_033363 NR_073603 NR_073604	inside exon	inside	87	inside exon	0	1	6	inside transcription region	-	13654	NA	9140	69590
cg19306866	-0.5144929	2.20743056	-5.994376	4.785256e-07	0.0196958210	5.624148	-0.049453378	21	31970997	IGR	opensea	KRTAP6-2	NM_181604 NP_853635	close to 3'	close to 3'	196	NA	NA	NA	1	NA	-	188	NA	337967	30137
cg19707448	-0.4438106	2.02269774	-5.729299	1.129148e-06	0.0274661254	4.914787	-0.043693936	17	25779279	IGR	shelf	KSR1	NM_001367810 NM_014238 NP_001354739 NP_055053 XM_006722154 XM_011525429 XM_011525430 XM_011525431 XM_017025267 XM_017025270 XM_017025271 XM_017025272 XM_017025273 XM_017025274 XM_017025275 XM_017025276 XM_017025277 XM_017025278 XM_017025279 XM_017025280 XP_006722217 XP_011523731 XP_011523732 XP_011523733 XP_016880756 XP_016880759 XP_016880760 XP_016880761 XP_016880762 XP_016880763 XP_016880764 XP…	upstream	upstream	19757	NA	NA	NA	21	NA	+	151682	NA	8844	67993
cg19767562	0.6319850	-3.35298900	6.303100	1.760177e-07	0.0130406054	6.445824	0.031445610	7	100224437	Body	island	TFR2	NM_001206855 NM_003227 NP_001193784 NP_003218	inside exon	inside	14764	inside exon	0	17	18	inside transcription region	-	21162	NA	7036	56494
cg19886179	0.5627008	-5.29596176	5.262043	5.098597e-06	0.0406171264	3.661364	0.008308776	2	162164993	1stExon	island	PSMD14	NM_005805 NP_005796	inside exon	inside	207	inside exon	0	1	12	5' UTR	+	103442	NA	10213	4059
cg19905802	0.3510043	-3.15459567	5.523587	2.195639e-06	0.0285382624	4.362996	0.023269923	11	62554200	TSS1500	island	TAF6L	NM_006473 NP_006464 XM_005273714 XM_017017100 XP_005273771 XP_016872589	inside exon	inside	15425	inside exon	0	11	11	inside transcription region	+	16038	NA	10629	5488
cg19987210	0.4114726	-4.71437069	5.305582	4.432748e-06	0.0378907955	3.778095	0.007074281	12	63544752	1stExon	island	AVPR1A	NM_000706 NP_000697	inside exon	inside	1838	inside exon	0	1	2	5' UTR	-	10051	NA	552	44228
cg20133326	-0.4805209	4.19732474	-5.585374	1.798411e-06	0.0274661254	4.528788	-0.013976621	11	66617481	Body	opensea	PC	NM_000920 NM_001040716 NM_022172 NP_000911 NP_001035806 NP_071504 XM_005274031 XM_005274032 XM_006718578 XM_006718579 XM_011545086 XM_011545087 XM_017017868 XM_017017869 XM_017017870 XM_017017871 XM_017017872 XP_005274088 XP_005274089 XP_006718641 XP_006718642 XP_011543388 XP_011543389 XP_016873357 XP_016873358 XP_016873359 XP_016873360 XP_016873361	inside exon	inside	108366	inside exon	0	19	22	inside transcription region	-	109850	NA	5091	38824
cg20598768	0.3337697	-2.44683176	5.561995	1.939514e-06	0.0274661254	4.466057	0.030451270	1	154193039	1stExon	island	UBAP2L	NM_001127320 NM_001287815 NM_001287816 NM_001330730 NM_001375612 NM_001375614 NM_001375615 NM_001375616 NM_001375617 NM_001375618 NM_001375619 NM_001375620 NM_001375621 NM_001375622 NM_001375623 NM_001375624 NM_001375625 NM_001375626 NM_001375627 NM_001375628 NM_001375629 NM_001375630 NM_001375631 NM_014847 NP_001120792 NP_001274744 NP_001274745 NP_001317659 NP_001362541 NP_001362543 NP_001362544…	inside intron	inside	384	inside intron	-318	1	25	5' UTR	+	43325	NA	9898	73053
cg20861091	-0.5295954	3.59200494	-5.537059	2.102176e-06	0.0283367387	4.399147	-0.020609528	8	144881744	Body	shelf	SCRIB	NM_015356 NM_182706 NP_056171 NP_874365	inside intron	inside	15805	inside intron	3808	24	36	inside transcription region	-	24459	NA	23513	21116
cg21082033	0.4760482	-4.95316451	5.306547	4.419017e-06	0.0378907955	3.780682	0.007977735	5	177591349	IGR	shore	NHP2	NM_001034833 NM_017838 NP_001030005 NP_060308	upstream	upstream	10388	NA	NA	NA	3	NA	-	4496	NA	55651	45403
cg21844842	0.2835719	-2.75899199	5.467061	2.635029e-06	0.0305033022	4.211307	0.018165295	19	9736674	Body	opensea	ZNF561-AS1	NM_001242812 NR_122038	inside intron	inside	4516	inside intron	785	2	4	inside transcription region	+	13380	NA	284385	26561
cg21969516	-0.3707744	3.71936049	-5.229500	5.660293e-06	0.0427911786	3.574145	-0.017847862	4	127877756	IGR	opensea	INTU	NM_015693 NP_056508 XM_011531844 XM_011531845 XM_011531846 XM_011531847 XM_011531848 XM_011531849 XM_011531850 XM_011531851 XM_017008025 XM_017008026 XP_011530146 XP_011530147 XP_011530148 XP_011530149 XP_011530150 XP_011530151 XP_011530152 XP_011530153 XP_016863514 XP_016863515 XR_001741201	upstream	upstream	676331	NA	NA	NA	17	NA	+	83847	NA	27152	25176
cg21986422	0.3832173	-3.17205658	5.161470	7.040457e-06	0.0465719348	3.391930	0.023567721	20	44519582	TSS200	island	NEURL2	NM_001278535 NM_080749 NP_001265464 NP_542787	inside exon	inside	344	inside exon	0	1	2	inside transcription region	-	2815	NA	140825	11577
cg22331096	0.5030575	-3.61124951	5.384516	3.438286e-06	0.0348947829	3.989818	0.020305939	8	128749328	Body	island	MYC	NM_001354870 NM_002467 NP_001341799 NP_002458	inside intron	inside	1013	inside intron	-458	1	3	inside transcription region	+	5365	NA	4609	36898
cg22691340	-0.7488464	-4.31650537	-5.104359	8.453175e-06	0.0494956153	3.239099	-0.020527177	12	62997631	TSS1500	island	MIRLET7I	NR_029661	close to 3'	close to 3'	165	NA	NA	NA	1	NA	+	83	NA	406891	34530
cg22714290	-0.8203649	3.17547572	-5.647879	1.469403e-06	0.0274661254	4.696466	-0.030325553	1	207992548	Body	opensea	LOC148696	NM_001039568 NR_026817	inside exon	inside	824	inside exon	0	1	1	inside transcription region	+	4217	NA	148696	12650
cg22725507	-0.4748386	1.33466925	-5.441954	2.857266e-06	0.0320736356	4.143934	-0.052127218	14	56778402	IGR	opensea	PELI2	NM_021255 NP_067078 XM_005267890 XM_006720211 XM_011536990 XM_011536992 XM_017021478 XM_017021479 XP_005267947 XP_006720274 XP_011535292 XP_011535294 XP_016876967 XP_016876968	downstream	downstream	193309	NA	NA	NA	6	NA	+	182938	NA	57161	48004
cg22851031	-0.5525952	4.47031445	-5.276616	4.865358e-06	0.0403379531	3.700429	-0.017014701	12	53709162	Body	opensea	AAAS	NM_001173466 NM_015665 NP_001166937 NP_056480 XM_011538778 XM_011538780 XP_011537080 XP_011537082 XR_001748875	inside exon	inside	6250	inside exon	0	4	15	inside transcription region	-	14172	NA	8086	63033
cg23039201	0.4899212	-2.41729117	5.476710	2.554268e-06	0.0305033022	4.237200	0.040481806	2	27851887	5'UTR	opensea	ZNF512	NM_001271286 NM_001271287 NM_001271288 NM_001271289 NM_001271318 NM_032434 NP_001258215 NP_001258216 NP_001258217 NP_001258218 NP_001258247 NP_115810	inside intron	inside	46051	inside intron	838	13	18	inside transcription region	+	52265	NA	84450	65469
cg23199643	-0.4885302	4.10360778	-5.122416	7.978534e-06	0.0488516397	3.287406	-0.013327577	19	1699159	IGR	shore	TCF3	NM_001136139 NM_001351778 NM_001351779 NM_003200 NP_001129611 NP_001338707 NP_001338708 NP_003191 XM_006722855 XM_006722857 XM_006722858 XM_011528216 XM_011528219 XM_011528220 XM_011528221 XM_011528223 XM_011528225 XM_011528226 XM_011528227 XM_017027177 XM_017027178 XM_017027179 XM_017027180 XM_017027181 XM_024451669 XM_024451670 XM_024451671 XM_024451672 XM_024451673 XM_024451674 XM_024451675 XM…	upstream	upstream	46831	NA	NA	NA	19	NA	-	43039	NA	6929	56109
cg23205387	0.6152824	-3.75326363	5.523683	2.194957e-06	0.0285382624	4.363254	0.024493793	7	152623043	IGR	island	ACTR3B	NM_001040135 NM_001350940 NM_001350941 NM_001350942 NM_001350943 NM_001350944 NM_001350945 NM_001350946 NM_020445 NP_001035225 NP_001337869 NP_001337870 NP_001337871 NP_001337872 NP_001337873 NP_001337874 NP_001337875 NP_065178 NR_146946 NR_146947 NR_146948 NR_146949 NR_146950 NR_146951 XM_006716065 XM_006716066 XM_006716067 XM_011516425 XM_011516426 XM_011516427 XM_017012460 XM_017012461 XM_0170…	downstream	downstream	166209	NA	NA	NA	11	NA	+	95630	NA	57180	48109
cg23236025	0.4342246	-3.99580964	5.726099	1.140903e-06	0.0274661254	4.906208	0.014424675	1	109826094	TSS1500	island	PSRC1	NM_001005290 NM_001032290 NM_001032291 NM_001350237 NM_001350238 NM_001350239 NM_001350240 NM_001350241 NM_001350242 NM_001363309 NM_032636 NP_001005290 NP_001027462 NP_001337166 NP_001337167 NP_001337168 NP_001337169 NP_001337170 NP_001337171 NP_001350238 NP_116025 XM_005271283 XM_017002560 XM_017002561 XM_017002562 XM_017002563 XM_017002564 XM_017002566 XM_017002567 XM_017002569 XM_017002570 XM…	promoter	promoter	286	NA	NA	NA	7	NA	-	3632	NA	84722	65989
cg23566422	0.4067148	-4.61237240	5.189237	6.440841e-06	0.0448912602	3.466284	0.009436138	21	40721302	TSS1500	island	HMGN1	NM_004965 NP_004956 XM_011529543 XM_011529544 XM_011529549 XM_017028333 XM_017028334 XM_017028335 XM_017028336 XM_024452067 XM_024452068 XM_024452069 XM_024452070 XM_024452071 XP_011527845 XP_011527846 XP_011527851 XP_016883822 XP_016883823 XP_016883824 XP_016883825 XP_024307835 XP_024307836 XP_024307837 XP_024307838 XP_024307839	promoter	promoter	255	NA	NA	NA	6	NA	-	6806	NA	3150	29509
cg23727043	0.3944317	-4.04762206	6.148879	2.900598e-07	0.0179080281	6.036109	0.011343821	15	79104124	TSS1500	island	ADAMTS7	NM_014272 NP_055087 XM_005254137 XM_011521166 XP_005254194 XP_011519468	promoter	promoter	351	NA	NA	NA	15	NA	-	40805	NA	11173	7200
cg23912239	0.3090301	-4.30976676	5.557975	1.964861e-06	0.0274661254	4.455272	0.007880790	13	45885564	IGR	shore	TPT1	NM_001286272 NM_001286273 NM_003295 NP_001273201 NP_001273202 NP_003286	downstream	downstream	29733	NA	NA	NA	5	NA	-	3993	NA	7178	57130
cg24079455	0.5778889	-4.89369688	5.647041	1.473387e-06	0.0274661254	4.694220	0.010211482	10	127408106	1stExon	island	EDRF1	NM_001202438 NM_015608 NM_030897 NP_001189367 NP_056423 NR_110857 NR_110858 NR_110859 XM_011539622 XM_017016066 XP_011537924 XP_016871555 XR_001747086 XR_001747087 XR_001747088 XR_001747089 XR_002956973 XR_945662 XR_945663	inside exon	inside	22	inside exon	0	1	25	5' UTR	+	44628	NA	26098	23849
cg24757912	-0.2983351	0.97395310	-5.434672	2.925141e-06	0.0323454665	4.124395	-0.044418610	20	48574130	IGR	opensea	RNF114	NM_018683 NP_061153	downstream	downstream	21216	NA	NA	NA	6	NA	+	17508	NA	55905	46378
cg24845578	0.3099766	-2.35986154	5.483301	2.500527e-06	0.0305033022	4.254887	0.022889917	5	95170808	IGR	island	GLRX	NM_001118890 NM_001243658 NM_001243659 NM_002064 NP_001112362 NP_001230587 NP_001230588 NP_002055	upstream	upstream	12231	NA	NA	NA	3	NA	-	9024	NA	2745	25683
cg24854787	0.3433922	-2.96642631	5.139280	7.559158e-06	0.0478662020	3.332533	0.022041119	20	3189711	TSS1500	shore	ITPA	NM_001267623 NM_001324236 NM_001324237 NM_001324238 NM_001324240 NM_001351739 NM_033453 NM_181493 NP_001254552 NP_001311165 NP_001311166 NP_001311167 NP_001311169 NP_001338668 NP_258412 NP_852470 NR_052000 NR_052002 XM_006723564 XM_006723565 XM_011529234 XM_024451880 XP_006723627 XP_006723628 XP_011527536 XP_024307648	inside intron	inside	197	inside intron	-31	1	7	inside transcription region	+	15002	NA	3704	31795
cg24877558	0.5098919	-4.02460949	7.262536	8.028063e-09	0.0014869357	8.945377	0.018670679	1	42801138	TSS1500	island	FOXJ3	NM_001198850 NM_001198851 NM_001198852 NM_014947 NP_001185779 NP_001185780 NP_001185781 NP_055762 XM_005270632 XM_006710458 XM_006710459 XM_011541026 XM_017000693 XM_017000694 XM_024454163 XP_005270689 XP_006710521 XP_006710522 XP_011539328 XP_016856182 XP_016856183 XP_024309931	inside intron	inside	410	inside intron	158	1	13	5' UTR	-	159338	NA	22887	18905
cg25009629	0.4060447	-4.05097028	5.181407	6.604605e-06	0.0448912602	3.445314	0.013479811	6	41748519	TSS1500	island	PRICKLE4	NM_013397 NP_037529	inside exon	inside	19	inside exon	0	1	10	inside transcription region	+	9134	NA	29964	28399
cg25104105	0.4580744	-4.96405496	5.193000	6.363595e-06	0.0448912602	3.476361	0.009440018	1	14925198	TSS200	island	KAZN	NM_001017999 NM_001018000 NM_001018001 NM_001370229 NM_001370230 NM_001370231 NM_015209 NM_201628 NP_001017999 NP_001018000 NP_001018001 NP_001357158 NP_001357159 NP_001357160 NP_056024 NP_963922 XM_005245795 XM_011541074 XM_011541075 XM_011541076 XM_011541077 XM_011541080 XM_017000768 XM_017000769 XM_017000770 XM_017000771 XP_005245852 XP_011539376 XP_011539377 XP_011539378 XP_011539379 XP_01153…	promoter	promoter	15	NA	NA	NA	15	NA	+	519331	NA	23254	20246
cg25512188	-0.5661745	2.07112734	-5.317016	4.272695e-06	0.0376846071	3.808758	-0.044597910	6	167093321	Body	opensea	RPS6KA2	NM_001006932 NM_001318936 NM_001318937 NM_001318938 NM_021135 NP_001006933 NP_001305865 NP_001305866 NP_001305867 NP_066958 XM_006715549 XP_006715612	inside intron	inside	182450	inside intron	91029	3	23	inside transcription region	-	452917	NA	6196	51272
cg25587535	0.4156746	-2.38133293	8.144951	4.973250e-10	0.0003684527	11.140879	0.035761602	5	153857846	TSS200	island	HAND1	NM_004821 NP_004812 XM_005268531 XP_005268588	promoter	promoter	22	NA	NA	NA	2	NA	-	3292	NA	9421	71202
cg26010175	0.4447490	-3.23411534	5.604011	1.693291e-06	0.0274661254	4.578790	0.023234202	3	135969053	TSS200	island	PCCB	NM_000532 NM_001178014 NP_000523 NP_001171485 XM_011512873 XP_011511175	promoter	promoter	114	NA	NA	NA	16	NA	+	87570	NA	5096	38869
cg26311208	0.4515057	-2.62286810	7.600791	2.741311e-09	0.0010154762	9.800342	0.036927048	1	59012484	TSS200	island	DAB1	NM_001353980 NM_001353983 NM_001353985 NM_001353986 NM_001365792 NM_001365793 NM_001365794 NM_001365795 NM_001379461 NM_001379462 NM_021080 NP_001340909 NP_001340912 NP_001340914 NP_001340915 NP_001352721 NP_001352722 NP_001352723 NP_001352724 NP_001366390 NP_001366391 NP_066566	promoter	promoter	38	NA	NA	NA	21	NA	-	1548867	NA	1600	14088
cg26547359	0.4579269	-2.26381731	5.581691	1.819939e-06	0.0274661254	4.518907	0.046466141	10	16859530	TSS200	island	RSU1	NM_012425 NM_152724 NP_036557 NP_689937 XM_005252552 XP_005252609	promoter	promoter	77	NA	NA	NA	7	NA	-	66577	NA	6251	51395
cg27071072	0.5415964	-3.78281583	5.825211	8.277558e-07	0.0254429712	5.171750	0.021121143	8	131456011	TSS200	island	ASAP1	NM_001247996 NM_001362924 NM_001362925 NM_001362926 NM_018482 NP_001234925 NP_001349853 NP_001349854 NP_001349855 NP_060952 XM_006716563 XM_006716564 XM_006716565 XM_011517052 XM_011517053 XM_017013467 XM_017013468 XP_006716626 XP_006716627 XP_006716628 XP_011515354 XP_011515355 XP_016868956 XP_016868957	promoter	promoter	105	NA	NA	NA	31	NA	-	391555	NA	50807	38697
cg27187365	0.4491073	-4.83776169	5.672193	1.358285e-06	0.0274661254	4.761676	0.008030386	9	33474035	TSS200	opensea	NOL6	NM_022917 NM_130793 NM_139235 NP_075068 NP_631981 XM_017015044 XP_016870533	promoter	promoter	94	NA	NA	NA	24	NA	-	11829	NA	65083	54014
cg27272293	-0.4548067	2.19982311	-5.127187	7.857616e-06	0.0488516397	3.300170	-0.042554914	12	76531007	IGR	opensea	NAP1L1	NM_001307924 NM_001330231 NM_001330232 NM_004537 NM_139207 NP_001294853 NP_001317160 NP_001317161 NP_004528 NP_631946 XM_011538393 XM_017019338 XM_017019339 XM_017019340 XM_024448983 XP_011536695 XP_016874827 XP_016874828 XP_016874829 XP_024304751 XR_001748714 XR_001748715 XR_001748716 XR_001748717 XR_002957328	upstream	upstream	52269	NA	NA	NA	13	NA	-	35391	NA	4673	37087
cg27383124	-0.3683362	1.44213747	-5.450439	2.780149e-06	0.0316880927	4.166703	-0.077480169	16	56685054	TSS1500	opensea	MT1B	NM_005947 NP_005938	promoter	promoter	757	NA	NA	NA	3	NA	+	1305	NA	4490	36616
cg27556136	-0.4024698	1.02358775	-5.661207	1.407415e-06	0.0274661254	4.732213	-0.070465687	X	73325521	Body	island	FTX	NR_028379	inside intron	inside	187888	inside intron	-73845	6	7	inside transcription region	-	265438	NA	100302692	1402
cg27609899	-0.3882531	1.15671158	-5.678130	1.332449e-06	0.0274661254	4.777598	-0.022492036	1	11633068	IGR	opensea	DISP3	NM_020780 NP_065831 XM_011541828 XM_011541829 XM_011541830 XM_011541831 XM_011541832 XM_011541833 XM_011541835 XP_011540130 XP_011540131 XP_011540132 XP_011540133 XP_011540134 XP_011540135 XP_011540137 XR_001737342 XR_946717	downstream	downstream	93773	NA	NA	NA	21	NA	+	58345	NA	57540	48816
cg27611827	0.4164019	-1.69831600	5.798116	9.036624e-07	0.0257498248	5.099186	0.051266240	17	41392569	IGR	shore	CCDC200	NM_001363254 NP_001350183 NR_047479	upstream	upstream	11507	NA	NA	NA	5	NA	-	7625	NA	100874261	3457
cg27632911	0.5236178	-1.86051644	5.410091	3.166338e-06	0.0330400272	4.058436	0.034581512	20	34205182	Body	island	SPAG4	NM_001317931 NM_003116 NP_001304860 NP_003107 XM_005260520 XM_011529009 XP_005260577 XP_011527311	inside intron	inside	1297	inside intron	-19	2	12	inside transcription region	+	5080	NA	6676	55111
ch.4.113910337F	0.3581631	-3.04998891	6.068384	3.764937e-07	0.0196958210	5.821648	0.020484127	4	113690888	IGR	opensea	ANK2	NM_001127493 NM_001148 NM_001354225 NM_001354228 NM_001354230 NM_001354231 NM_001354232 NM_001354235 NM_001354236 NM_001354237 NM_001354239 NM_001354240 NM_001354241 NM_001354242 NM_001354243 NM_001354244 NM_001354245 NM_001354246 NM_001354249 NM_001354252 NM_001354253 NM_001354254 NM_001354255 NM_001354256 NM_001354257 NM_001354258 NM_001354260 NM_001354261 NM_001354262 NM_001354264 NM_001354265…	upstream	upstream	48351	NA	NA	NA	47	NA	+	565657	NA	287	27329
