# Supplementary material for: Genome-Wide Analysis of DNA Methylation in Buccal Cells of Children Conceived through IVF and ICSI
Source: Genes (Basel). 2021 Nov 28;12(12):1912. doi: 10.3390/genes12121912 (PMC8701402; doi:10.3390/genes12121912)
Supplement: Supplementary file 1 [file genes-12-01912-s001.zip › Supplementary File S8.xlsx]

## Sheet: Feuil1
seqnames	start	end	width	strand	no.cpgs	min_smoothed_fdr	Stouffer	HMFDR	Fisher	maxdiff	meandiff	overlapping.genes	name	annotation	description	region	distance	subregion	insideDistance	exonnumber	nexons	UTR	strand	geneL	codingL	Geneid	subjectHits
chr17	18266764	18266775	12	*	2	1.507363e-09	0.027526116	0.002966538	0.007172766	0.01051376	0.006709501	SHMT1	SHMT1	NM_001281786 NM_004169 NM_148918 NP_001268715 NP_004160 NP_683718 XM_005256767 XM_011523992 XM_017024957 XM_017024958 XM_024450887 XM_024450888 XM_024450889 XM_024450890 XP_005256824 XP_011522294 XP_016880446 XP_016880447 XP_024306655 XP_024306656 XP_024306657 XP_024306658	inside exon	inside	81	inside exon	0	1	6	5' UTR	-	23137	NA	6470	53326
chr20	34204902	34205488	587	*	7	2.813254e-20	0.004303294	0.074601146	0.007183036	0.06235535	0.029695119	SPAG4	SPAG4	NM_001317931 NM_003116 NP_001304860 NP_003107 XM_005260520 XM_011529009 XP_005260577 XP_011527311	covers exon(s)	inside	1017	covers exon(s)	0	3	12	inside transcription region	+	5080	NA	6676	55111
chr20	5485144	5486007	864	*	7	2.864034e-20	0.001492133	0.105667004	0.008691460	0.12736358	0.093856283	LINC00654	LINC00654	NR_015406	overlaps 5'	overlaps 5'	0	overlaps exon upstream	0	1	2	5' UTR	-	6024	NA	149837	12841
chr5	153857468	153858102	635	*	7	1.103454e-16	0.189277131	0.002564270	0.029040103	0.03761607	0.011136067	HAND1	HAND1	NM_004821 NP_004812 XM_005268531 XP_005268588	overlaps 5'	overlaps 5'	0	overlaps exon upstream	0	1	2	overlaps 5' UTR	-	3292	NA	9421	71202
chr8	106331160	106331166	7	*	2	9.471193e-10	0.277980938	0.013212494	0.038316804	0.01817800	0.008378331	RP11-127H5.1, ZFPM2	ZFPM2	NM_001362836 NM_001362837 NM_012082 NP_001349765 NP_001349766 NP_036214 XM_011516947 XP_011515249	inside exon	inside	13	inside exon	0	1	8	5' UTR	+	485620	NA	23414	20876
chr19	51486901	51487968	1068	*	14	4.487918e-22	0.012304806	0.188073741	0.047729355	0.08375419	0.037664001	CTB-147C22.9, KLK7	KLK7	NM_001207053 NM_001243126 NM_005046 NM_139277 NP_001193982 NP_001230055 NP_005037 NP_644806	overlaps 5'	overlaps 5'	0	covers exon(s)	0	1	5	overlaps 5' UTR	-	7585	NA	5650	47007
chr2	173292579	173292636	58	*	2	8.085953e-11	0.042011665	0.050326429	0.047795996	0.01662357	0.012967333	ITGA6, AC078883.4	ITGA6	NM_000210 NM_001079818 NM_001316306 NM_001365529 NM_001365530 NP_000201 NP_001073286 NP_001303235 NP_001352458 NP_001352459 XM_017004005 XM_017004006 XM_017004007 XM_017004008 XP_016859494 XP_016859495 XP_016859496 XP_016859497	inside exon	inside	265	inside exon	0	1	25	inside transcription region	+	78867	NA	3655	31604
chr1	47799827	47800167	341	*	3	3.110556e-10	0.039447110	0.078508370	0.053906587	0.01503320	0.010797644	CMPK1	CMPK1	NM_001136140 NM_001366135 NM_016308 NP_001129612 NP_001353064 NP_057392 NR_046394 NR_046395	inside intron	inside	358	inside intron	-38	1	5	inside transcription region	+	45042	NA	51727	40772
chr4	144621270	144621385	116	*	3	1.342945e-10	0.040301146	0.110972668	0.071502981	0.01671176	0.013337211	FREM3	FREM3	NM_001168235 NP_001161707	inside exon	inside	443	inside exon	0	1	8	inside transcription region	-	123267	NA	166752	14801
chr20	44746392	44747351	960	*	9	2.186805e-12	0.011174275	0.209297540	0.072145825	0.10300121	0.064444858	CD40	CD40	NM_001250 NM_001302753 NM_001322421 NM_001322422 NM_001362758 NM_152854 NP_001241 NP_001289682 NP_001309350 NP_001309351 NP_001349687 NP_690593 NR_126502 NR_136327 XM_005260619 XM_011529109 XM_017028135 XM_017028136 XP_005260676 XP_011527411 XP_016883624 XP_016883625	overlaps 5'	overlaps 5'	0	covers exon(s)	0	1	7	inside transcription region	+	11478	NA	958	71744
chr2	210444075	210444270	196	*	6	1.172213e-09	0.072753901	0.181688278	0.136715410	-0.06729656	-0.043243689	MAP2	MAP2	NM_001039538 NM_001363910 NM_001363911 NM_001363913 NM_001375474 NM_001375493 NM_001375494 NM_001375495 NM_001375496 NM_001375497 NM_001375498 NM_001375499 NM_001375500 NM_001375501 NM_001375502 NM_001375503 NM_001375504 NM_001375505 NM_001375506 NM_001375507 NM_001375508 NM_001375509 NM_001375510 NM_001375526 NM_001375527 NM_001375528 NM_001375529 NM_001375530 NM_001375531 NM_001375532 NM_001375…	inside intron	inside	155304	inside intron	489	3	15	5' UTR	+	310063	77226	4133	34870
chr1	59012392	59012820	429	*	11	1.841854e-10	0.588962326	0.010944913	0.274943766	0.03540888	0.001428384	DAB1, OMA1	DAB1	NM_001353980 NM_001353983 NM_001353985 NM_001353986 NM_001365792 NM_001365793 NM_001365794 NM_001365795 NM_001379461 NM_001379462 NM_021080 NP_001340909 NP_001340912 NP_001340914 NP_001340915 NP_001352721 NP_001352722 NP_001352723 NP_001352724 NP_001366390 NP_001366391 NP_066566	overlaps 5'	overlaps 5'	0	overlaps exon upstream	0	1	21	5' UTR	-	1548867	280334	1600	14088
chr6	32164503	32164801	299	*	7	1.876314e-09	0.128556960	0.286819724	0.310461258	0.05337843	0.034184174	NOTCH4	NOTCH4	NM_004557 NP_004548 NR_134949 NR_134950	overlaps exon downstream	inside	570	overlaps exon downstream	0	2	3	inside transcription region	-	1646	1331	4855	37741
chr20	2820742	2821472	731	*	14	8.231338e-10	0.497121845	0.300057878	0.543706593	0.01943666	0.008101892	VPS16, PCED1A	PCED1A	NM_001271168 NM_022760 NP_001258097 NP_073597 XM_005260804 XM_005260805 XM_005260806 XP_005260861 XP_005260862 XP_005260863 XR_244222	covers exon(s)	inside	417	covers exon(s)	0	1	8	5' UTR	-	5928	4450	64773	53479
chr1	92949813	92950575	763	*	20	1.338889e-11	0.391717357	0.338011684	0.635007649	0.02829486	0.007133382	GFI1	GFI1	NM_001127215 NM_001127216 NM_005263 NP_001120687 NP_001120688 NP_005254 XM_005270749 XM_011541245 XM_011541246 XP_005270806 XP_011539547 XP_011539548	inside intron	inside	1858	inside intron	-669	2	7	5' UTR	-	12115	7458	2672	24604
chr6	32939777	32940054	278	*	10	1.876314e-09	0.813372415	0.261606944	0.647867467	0.02010506	0.004286228	BRD2, XXbac-BPG181M17.6	BRD2	NM_001113182 NM_001199455 NM_001199456 NM_001291986 NM_005104 NP_001106653 NP_001186384 NP_001186385 NP_001278915 NP_005095 NR_037625 XR_001743557 XR_241911	inside exon	inside	405	inside exon	0	1	13	5' UTR	+	9910	7819	6046	50775
